# Supplementary material for: Quantification of Farnesylated Progerin in Hutchinson-Gilford Progeria Patient Cells by Mass Spectrometry
Source: Int J Mol Sci. 2022 Oct 3;23(19):11733. doi: 10.3390/ijms231911733 (PMC9569443; doi:10.3390/ijms231911733)
Supplement: Supplementary file 1 [file ijms-23-11733-s001.zip]

Archive with 4 entries (3 files):
- ijms-1916264-supplementary/
- ijms-1916264-supplementary/Figure S1.pptx
- ijms-1916264-supplementary/Figure S2.pptx
- ijms-1916264-supplementary/Supplementary Methods.pdf
